# Supplementary material for: Rare RNF213 variants and the risk of intracranial artery stenosis/occlusion disease in Chinese population: a case-control study
Source: BMC Med Genet. 2019 Mar 29;20:55. doi: 10.1186/s12881-019-0788-9 (PMC6441181; doi:10.1186/s12881-019-0788-9)
Supplement: Supplementary file 2 — Table S1. Rare variants of RNF213 identified in worldwide MMD patients. (XLSX 14 kb) [file 12881_2019_788_MOESM2_ESM.xlsx]

## Sheet: Sheet1
Table S1.Rare vairants of RNF213 identified in worldwide MMD patients
Variant	Ethnic	Year	Authors	Case*	Control*
p.E35K	African American	2015	Shoemaker et al. [26]	1/5	0/5
p.L133M	European Caucasian	2015	Shoemaker et al. [26]	1/74	0/74
p.I209N	European Caucasian	2015	Shoemaker et al. [26]	1/74	0/74
p.G517R	Chinese	2015	Shoemaker et al. [26]	1/5	0/5
p.A529del	European American	2014	Cecci et al. [27]	1/22	0/12
p.P800L	Japanese	2015	Moteki et al. [25]	1/370	0/279
p.T808M	African American	2015	Shoemaker et al. [26]	1/5	0/5
p.R1228G	Chinese	2017	Zhang et al. [21]	1/255	0/300
p.H1233R	African American	2015	Shoemaker et al. [26]	1/5	0/5
p.V1469L	African American	2015	Shoemaker et al. [26]	1/5	0/5
p.S1474F	Filipino	2015	Shoemaker et al. [26]	1/5	0/5
p.A1622V	Chinese(Taiwan)	2015	Lee et al. 2015 [18]	1/36	0/500
p.R1632Q	European Caucasian	2015	Shoemaker et al. [26]	1/74	0/74
p.T1705K	Japanese	2015	Moteki et al. [25]	1/370	0/279
p.E1707K	Chinese	2017	Zhang et al. [21]	1/255	0/300
p.T1727M	Chinese	2017	Zhang et al. [21]	29/255	0/300
p.M1739T	Chinese	2015	Shoemaker et al. [26]	1/5	0/5
p.M1772T	European Caucasian	2015	Shoemaker et al. [26]	1/74	0/74
p.L1911I	Japanese	2015	Moteki et al. [25]	1/370	0/279
p.A2000T	European Caucasian	2015	Shoemaker et al. [26]	1/74	0/74
p.K2055R	chinese	2015	Shoemaker et al. [26]	1/5	0/5
p.M2060T	African American	2015	Shoemaker et al. [26]	1/5	0/5
p.R2092C	European Caucasian	2015	Shoemaker et al. [26]	2/74	0/74
p.R2092C	Hispanic	2015	Shoemaker et al. [26]	1/6	0/6
p.M2103T	Sri lankan	2015	Shoemaker et al. [26]	1/1	0/1
p.P2107L	Chinese	2017	Zhang et al. [21]	1/255	0/300
p.R2135Q *	Hispanic	2015	Shoemaker et al. [26]	1/6	0/6
p.D2253N	Sri lankan	2015	Shoemaker et al. [26]	1/1	0/1
p.I2289T	Sri lankan	2015	Shoemaker et al. [26]	1/1	0/1
p.V2353L	European Caucasian	2015	Shoemaker et al. [26]	2/74	0/74
p.L2356F	Japanese	2015	Moteki et al. [25]	1/370	0/279
p.A2522T	African American	2015	Shoemaker et al. [26]	1/5	0/5
p.K2805T	Sri lankan	2015	Shoemaker et al. [26]	1/1	0/1
p.V2877L	African American	2015	Shoemaker et al. [26]	1/5	0/5
p.N2971Y	Chinese	2017	Zhang et al. [21]	1/255	0/300
p.Q3020L	Japanese	2015	Moteki et al. [25]	1/370	0/279
p.E3061K	Chinese	2017	Zhang et al. [21]	1/255	0/300
p.Q3082R	Japanese	2015	Moteki et al. [25]	1/370	0/279
p.T3316I	Japanese	2015	Moteki et al. [25]	1/370	0/279
p.G3470R	Chinese	2017	Zhang et al. [21]	1/255	0/300
p.R3580W	Chinese	2017	Zhang et al. [21]	2/255	0/300
p.I3693L	Chinese	2017	Zhang et al. [21]	1/255	0/300
p.M3891V	Japanese	2011	Kamada et al. [11]	1/63	0/388
p.M3891V	Japanese	2015	Moteki et al. [25]	1/370	0/279
p.D3899N	Chinese	2017	Zhang et al. [21]	1/255	0/300
p.R3922Q	European American	2014	Cecci et al. [27]	2/22	0/12
p.V3933M	Chinese(Taiwan)	2015	Lee et al. 2015 [18]	2/36	0/500
p.G3936E	Chinese	2017	Zhang et al. [21]	1/255	0/300
p.N3962D	German	2011	Liu et al. [12]	1/42	0/164
p.C3997Y	European American	2014	Cecci et al. [27]	1/22	0/12
p.P4007R	Chinese	2012	Wu et al. [14]	1/170	0/507
p.D4013N	Czech.	2011	Liu et al. [12]	1/8	0/120
p.D4013N	European American	2011	Cecci et al. [27]	1/8	0/120
p.D4013N	Chinese	2017	Zhang et al. [21]	1/255	0/300
p.H4014T	Chinese	2017	Zhang et al. [21]	1/255	0/300
p.R4019C	European American	2014	Cecci et al. [27]	2/22	0/12
p.W4024R	Japanese	2015	Moteki et al. [25]	1/370	0/279
p.A4050V	Chinese	2017	Zhang et al. [21]	1/255	0/300
p.R4062Q	German	2011	Liu et al. [12]	1/42	0/164
p.R4062Q	Japanese	2015	Moteki et al. [25]	1/370	0/279
p.R4062Q	Chinese	2017	Zhang et al. [21]	1/255	0/300
p.N4066S	Chinese	2017	Zhang et al. [21]	1/255	0/300
p.I4076V	Japanese/Filipino	2014	Cecci et al. [27]	NA	NA
p.K4115del	European American	2014	Cecci et al. [27]	1/22	0/12
p.R4131C	Chinese(Taiwan)	2015	Lee et al. 2015 [18]	2/36	0/500
p.K4160Q	Chinese	2017	Zhang et al. [21]	2/255	0/300
p.D4237E	Hispanic	2014	Cecci et al. [27]	2/2	0/12
p.M4289I	Chinese	2017	Zhang et al. [21]	1/255	0/300
p.Q4367L	Chinese	2012	Wu et al. [14]	1/170	0/507
p.S4389G	Chinese	2017	Zhang et al. [21]	2/255	0/300
p.V4567M	Japanese	2011	Kamada et al. [11]	1/63	0/388
p.V4567M	Japanese	2015	Moteki et al. [25]	1/370	0/279
p.T4586P	Chinese	2012	Wu et al. [14]	2/170	0/507
p.P4608S	German	2011	Liu et al. [12]	1/42	0/164
p.L4631V	Chinese	2012	Wu et al. [14]	1/170	0/507
p.D4636N	Japanese	2015	Moteki et al. [25]	1/370	0/279
p.G4640R	Chinese	2017	Zhang et al. [21]	1/255	0/300
p.K4732T	Hispanic	2014	Cecci et al. [27]	1/2	0/12
p.E4750K	Japanese	2015	Moteki et al. [25]	2/370	0/279
p.V4765M	Japanese	2011	Kamada et al. [11]	1/63	0/388
p.V4765M	Japanese	2015	Moteki et al. [25]	1/370	0/279
p.R4810G	Filipino	2015	Shoemaker et al. [26]	1/5	0/5
p.D4863N	Chinese	2011	Liu et al. [12]	1/52	0/150
p.D4863N	Chinese	2017	Zhang et al. [21]	NA	NA
p.V4884I	Chinese	2017	Zhang et al. [21]	2/255	0/300
p.E4917K	Japanese	2015	Moteki et al. [25]	1/370	0/279
p.R4927Q	Japanese	2015	Moteki et al. [25]	2/370	0/279
p.Q4938R	Chinese	2017	Zhang et al. [21]	1/255	0/300
p.E4950D	Chinese	2011	Liu et al. [12]	2/52	0/150
p.E4950D	Chinese	2012	Wu et al. [14]	1/170	0/507
p.E4950D	Chinese	2017	Zhang et al. [21]	2/255	0/300
p.E4950_F4951ins7	European American	2014	Cecci et al. [27]	1/22	0/12
p.S5012R	Chinese	2017	Zhang et al. [21]	2/255	0/300
p.A5021V	Chinese	2011	Liu et al. [12]	2/52	0/150
p.A5021V	Chinese	2012	Wu et al. [14]	1/170	0/507
p.A5021V	Chinese	2017	Zhang et al. [21]	NA	NA
p.T5037I	Chinese	2017	Zhang et al. [21]	1/255	0/300
p.M5136I	Chinese	2012	Wu et al. [14]	1/170	0/507
p.R5153H	Chinese	2017	Zhang et al. [21]	NA	NA
p.D5160E	Chinese	2011	Liu et al. [12]	1/52	0/150
p.V5163I	European American	2014	Cecci et al. [27]	1/22	0/12
p.E5176G	Chinese	2011	Liu et al. [12]	1/52	0/150
* data presented as number of carriers/sample size NA-Not available
